# Supplementary material for: Assay Reproducibility in Clinical Studies of Plasma miRNA
Source: PLoS One. 2015 Apr 8;10(4):e0121948. doi: 10.1371/journal.pone.0121948 (PMC4390277; doi:10.1371/journal.pone.0121948)
Supplement: S1 Table — (XLSX) [file pone.0121948.s001.xlsx]

## Sheet: 0.03 Threshold
Table S1: Plasma extraction at multiple time points RAW Data 0.03 Threshold
0 Hour
miR-374	28.5967	30.5276	29.1342	32.5452	30.2672	29.9962
miR-142-3p	25.5956	26.459	25.3846	26.1776	26.2973	26.2419
miR-523	36.1216	35.0643	Undetermined	33.3091	31.9474	31.7069
miR-374-5p	30.4662	31.5324	30.4576	30.6641	30.4829	30.227
miR-376c	35.6098	33.294	31.8352	33.5857	34.2307	34.5712
miR-27a	28.4969	28.3737	27.8586	27.6059	28.1497	28.3674
miR-520d-5p	37.6408	Undetermined	Undetermined	Undetermined	Undetermined	39.4186
miR-122	28.3384	25.9789	27.5107	27.4737	29.1337	28.8985
miR-485-3p	32.5799	33.0006	31.8283	32.4904	31.9655	32.4479
miR-21	26.609	26.3275	25.7607	26.1032	26.6151	26.9647
miR-218	30.1403	29.8821	30.492	29.7738	28.4074	28.7404
U6	32.0002	34.8538	31.7481	31.8397	34.1729	33.1819
12 Hour
miR-374	29.7194	30.1771	29.3738	30.7714	28.7248	29.2419
miR-142-3p	26.2416	25.9563	25.4833	27.8237	25.7112	24.9224
miR-523	31.5357	32.7155	33.2576	33.5734	33.4563	32.6452
miR-374-5p	30.3896	31.3469	30.8237	31.2037	30.5354	29.9426
miR-376c	34.3392	32.6079	31.4697	33.8044	33.8943	33.2201
miR-27a	28.6383	28.2029	27.9675	29.3761	28.2021	27.7663
miR-520d-5p	Undetermined	37.1778	38.0026	Undetermined	39.4396	36.5826
miR-122	29.1755	26.5919	28.718	28.4203	29.7152	29.2161
miR-485-3p	32.3368	32.908	32.5675	33.3968	32.5268	31.7864
miR-21	27.4899	26.2598	26.2244	28.2471	26.3773	26.4807
miR-218	29.0486	29.545	30.0412	29.2741	29.2737	28.984
U6	33.9489	34.5383	33.8765	32.9367	33.0216	33.7408
24 Hour
miR-374	29.8961	30.3501	29.6277	31.2928	30.296	29.4558
miR-142-3p	25.746	26.2309	25.6786	27.0539	26.8495	24.7028
miR-523	32.7051	33.0336	32.3951	32.7804	33.4368	31.991
miR-374-5p	31.3432	31.2636	30.6431	32.2883	31.3333	29.6235
miR-376c	35.2124	32.7361	31.4978	34.4085	35.0653	32.6369
miR-27a	28.8893	28.9212	28.5012	28.7467	28.772	27.7562
miR-520d-5p	38.9901	36.2845	36.3358	Undetermined	Undetermined	Undetermined
miR-122	30.6521	29.0305	30.2281	31.3883	31.9944	30.8332
miR-485-3p	32.8048	32.25	32.3195	32.3999	33.2327	31.9564
miR-21	27.5968	27.523	26.942	28.252	27.3607	26.681
miR-218	29.237	28.8697	29.4233	29.8962	29.5412	29.2713
U6	32.5462	33.4767	32.7968	33.6489	34.3352	30.7556
48 Hour
miR-374	28.9114	29.802	28.8331	29.9531	28.896	28.5992
miR-142-3p	24.9834	26.0034	24.4331	25.2471	24.8168	24.2079
miR-523	33.1287	33.3993	31.4416	32.1236	32.4908	37.7909
miR-374-5p	29.6299	29.2788	29.1695	30.0937	29.5255	29.2193
miR-376c	34.9901	32.2096	29.7729	32.1231	32.47	32.3865
miR-27a	28.2282	27.9634	27.1918	26.7923	27.4434	27.7093
miR-520d-5p	38.6397	Undetermined	36.0481	Undetermined	39.4322	37.6107
miR-122	30.7567	29.7609	30.3785	31.3457	31.9468	31.9125
miR-485-3p	32.8566	32.7378	31.388	33.3188	33.2308	32.8576
miR-21	25.6748	27.5588	26.3583	26.6383	26.3831	26.6096
miR-218	29.0913	29.1786	29.6577	29.1389	30.2864	29.4059
U6	31.6687	31.4158	31.8354	30.7966	32.6696	31.375
72 Hour
miR-374	28.4623	28.2183	28.3789	28.0752	28.7895	28.138
miR-142-3p	24.2617	24.34	24.0101	23.6558	25.4163	23.6736
miR-523	33.4173	32.5502	33.2568	32.5227	36.1815	34.951
miR-374-5p	28.9578	28.4791	28.9934	28.5938	30.5221	28.4359
miR-376c	28.7243	30.3192	35.2004	30.0596	32.4668	31.4643
miR-27a	26.4042	26.2092	27.4506	25.2516	27.1955	26.5639
miR-520d-5p	36.5235	35.8495	37.7035	Undetermined	37.987	39.9371
miR-122	31.346	31.1409	32.2783	31.3352	32.5831	33.1237
miR-485-3p	31.9005	32.0149	33.1085	33.234	33.3245	32.8895
miR-21	26.0036	25.3512	26.6627	25.2362	26.2934	25.8323
miR-218	30.7736	29.834	30.0358	30.352	30.6493	29.9497
U6	30.6752	30.7372	31.4945	29.0018	33.5153	31.2003

## Sheet: Variable
Table S1: Plasma extraction at multiple time points RAW Data Variable Threshold
0 HR
miR-374	32.3756	34.1898	32.7689	35.9498	33.8546	32.8299
miR-142-3p	28.9549	29.8463	28.7485	29.5098	29.6669	29.5362
miR-523	37.0042	35.9104	Undetermined	34.1951	32.7199	32.4356
miR-374-5p	33.8971	34.9619	33.9003	34.078	33.9293	33.5991
miR-376c	36.9528	34.6927	33.2008	34.9696	35.5697	35.9556
miR-27a	32.0975	31.944	31.5466	31.1767	31.7421	31.9475
miR-520d-5p	35.1875	Undetermined	37.4116	Undetermined	37.4236	36.4482
miR-122	32.3026	29.9672	31.4494	31.3975	33.0377	32.9098
miR-485-3p	35.4712	35.9626	34.7924	35.3115	34.8414	35.1939
miR-21	29.7524	29.3985	28.9408	29.1344	29.7474	30.0505
miR-218	32.7287	32.5806	33.0982	32.4194	30.9701	31.1916
U6	32.9109	36.0004	32.6274	32.6626	34.9574	33.9696
12 HR
miR-374	33.3847	33.9615	32.9592	34.3937	32.3421	32.8153
miR-142-3p	29.4666	29.3856	28.7488	31.0542	28.9825	28.3063
miR-523	32.2775	33.5585	36.37	36.7303	36.9936	35.9304
miR-374-5p	33.7886	34.7622	34.509	34.7528	34.0988	33.5665
miR-376c	35.7021	33.9876	33.2318	35.5629	35.6746	34.9742
miR-27a	32.1519	31.7679	31.8194	33.1693	31.9465	31.6416
miR-520d-5p	37.0524	35.0291	36.9815	Undetermined	38.3449	35.6435
miR-122	33.0404	30.5194	32.4788	32.1475	33.4131	32.9597
miR-485-3p	35.2362	35.7396	35.1518	35.9634	35.1137	34.4234
miR-21	30.5753	29.3566	29.5481	31.5361	29.7	29.8398
miR-218	31.657	32.1886	32.7143	31.96	31.8702	31.4338
U6	34.8	35.3492	35.9414	34.9674	35.062	35.7987
24 HR
miR-374	33.5327	33.9389	33.1811	34.8541	33.8814	32.9661
miR-142-3p	29.009	29.3962	28.953	30.2081	30.3466	27.9523
miR-523	36.0566	36.1866	35.6196	36.1057	32.8608	31.5295
miR-374-5p	34.9551	34.8517	34.2431	35.899	34.9559	33.2243
miR-376c	36.9552	34.652	33.2797	36.1489	36.9517	34.5659
miR-27a	32.6782	32.7449	32.2973	32.6216	32.8185	31.844
miR-520d-5p	37.7425	35.3875	35.4264	Undetermined	Undetermined	38.5764
miR-122	34.3879	32.7693	33.9725	35.1056	35.9603	34.8307
miR-485-3p	35.5226	34.8576	34.8637	35.0097	35.9203	34.5706
miR-21	30.9523	30.9104	30.3214	31.5726	30.7579	29.9782
miR-218	31.8645	31.5646	32.0994	32.6822	32.2093	31.7248
U6	34.5685	35.5745	34.8832	35.7089	36.952	33.2865
48 HR
miR-374	32.5713	33.43	32.3193	33.4568	32.5379	32.2155
miR-142-3p	28.2443	29.3425	27.7776	28.4765	28.1454	27.3678
miR-523	32.5972	32.8472	30.9878	31.6301	32.0061	37.0222
miR-374-5p	33.2255	32.8557	32.7206	33.6897	33.1049	32.7735
miR-376c	36.8928	34.0824	31.6749	33.9671	34.3856	34.2643
miR-27a	32.1734	31.949	31.1094	30.8586	31.4318	31.7466
miR-520d-5p	36.9977	Undetermined	34.8318	Undetermined	37.6464	36.4075
miR-122	34.6771	33.6594	34.2796	35.2227	35.9165	35.8155
miR-485-3p	35.4927	35.2982	33.9733	35.917	35.9651	35.4722
miR-21	28.9464	30.7893	29.5725	29.9024	29.6253	29.8873
miR-218	31.7144	31.8088	32.2711	31.7932	32.9785	31.7358
U6	34.2925	34.0167	34.4745	33.4565	35.3048	33.9869
72 HR
miR-374	31.9663	31.6689	31.906	31.5463	32.4174	31.6884
miR-142-3p	27.4962	27.542	27.3018	26.9563	28.7826	27.0446
miR-523	34.2309	33.3151	33.9903	33.2867	37.0159	35.8116
miR-374-5p	32.9649	32.4217	32.9902	32.5303	34.5592	32.3709
miR-376c	30.5147	32.0686	36.9546	31.8169	34.2468	33.2199
miR-27a	30.2192	29.985	31.2249	28.9606	30.9452	30.3806
miR-520d-5p	35.7468	35.125	36.8885	Undetermined	36.992	38.7306
miR-122	34.1752	33.9502	35.0762	34.1377	35.4165	35.9609
miR-485-3p	34.4166	34.5838	35.6196	35.7531	35.9631	35.4882
miR-21	29.388	28.6334	29.9498	28.501	29.5725	29.2858
miR-218	33.7703	32.7929	32.9905	33.118	33.614	32.5071
U6	33.0368	33.152	33.8933	31.4356	35.9542	33.6006
