# Supplementary material for: Assay Reproducibility in Clinical Studies of Plasma miRNA
Source: PLoS One. 2015 Apr 8;10(4):e0121948. doi: 10.1371/journal.pone.0121948 (PMC4390277; doi:10.1371/journal.pone.0121948)
Supplement: S2 Table — (XLS) [file pone.0121948.s002.xls]

## Sheet: 0 Hours
Sample Name	Target Name	Cт	Ct Threshold
AT	miR-374	32.8821	0.03
AT	miR-142-3p	21.2041	0.03
AT	miR-523	25.6167	0.03
AT	miR-374-5p	31.8162	0.03
AT	miR-376c	33.8912	0.03
AT	miR-27a	29.6426	0.03
AT	miR-520d-5p	Undetermined	0.03
AT	miR-122	30.4804	0.03
AT	miR-485-3p	34.8524	0.03
AT	miR-21	29.3109	0.03
AT	miR-218	34.3575	0.03
AT	U6	31.4319	0.03
PD	miR-374	32.098	0.03
PD	miR-142-3p	21.1063	0.03
PD	miR-523	25.2311	0.03
PD	miR-374-5p	31.2525	0.03
PD	miR-376c	33.6423	0.03
PD	miR-27a	29.2665	0.03
PD	miR-520d-5p	Undetermined	0.03
PD	miR-122	25.9533	0.03
PD	miR-485-3p	34.2077	0.03
PD	miR-21	28.2087	0.03
PD	miR-218	33.9337	0.03
PD	U6	32.2454	0.03
SW	miR-374	34.0824	0.03
SW	miR-142-3p	21.2356	0.03
SW	miR-523	26.1106	0.03
SW	miR-374-5p	33.3182	0.03
SW	miR-376c	35.6014	0.03
SW	miR-27a	30.6068	0.03
SW	miR-520d-5p	Undetermined	0.03
SW	miR-122	29.8595	0.03
SW	miR-485-3p	37.1852	0.03
SW	miR-21	29.9604	0.03
SW	miR-218	36.2931	0.03
SW	U6	32.446	0.03
JO	miR-374	31.5032	0.03
JO	miR-142-3p	21.742	0.03
JO	miR-523	25.5963	0.03
JO	miR-374-5p	31.4154	0.03
JO	miR-376c	35.2316	0.03
JO	miR-27a	29.6694	0.03
JO	miR-520d-5p	Undetermined	0.03
JO	miR-122	30.2234	0.03
JO	miR-485-3p	34.7816	0.03
JO	miR-21	30.277	0.03
JO	miR-218	Undetermined	0.03
JO	U6	31.3286	0.03
TP	miR-374	33.7199	0.03
TP	miR-142-3p	21.3512	0.03
TP	miR-523	25.3104	0.03
TP	miR-374-5p	32.2574	0.03
TP	miR-376c	35.4255	0.03
TP	miR-27a	29.9722	0.03
TP	miR-520d-5p	Undetermined	0.03
TP	miR-122	29.6758	0.03
TP	miR-485-3p	Undetermined	0.03
TP	miR-21	30.5692	0.03
TP	miR-218	36.9525	0.03
TP	U6	32.7845	0.03
RF	miR-374	34.869	0.03
RF	miR-142-3p	21.3215	0.03
RF	miR-523	24.7122	0.03
RF	miR-374-5p	34.4042	0.03
RF	miR-376c	37.1451	0.03
RF	miR-27a	30.5562	0.03
RF	miR-520d-5p	38.5277	0.03
RF	miR-122	29.299	0.03
RF	miR-485-3p	36.6658	0.03
RF	miR-21	30.6762	0.03
RF	miR-218	Undetermined	0.03
RF	U6	37.0454	0.03
SG	miR-374	34.5644	0.03
SG	miR-142-3p	21.7764	0.03
SG	miR-523	25.6238	0.03
SG	miR-374-5p	32.7833	0.03
SG	miR-376c	34.287	0.03
SG	miR-27a	30.7044	0.03
SG	miR-520d-5p	38.7315	0.03
SG	miR-122	30.2057	0.03
SG	miR-485-3p	37.886	0.03
SG	miR-21	30.6678	0.03
SG	miR-218	35.3127	0.03
SG	U6	31.8142	0.03

## Sheet: 12 Hours
Sample Name	Target Name	Cт	Ct Threshold
AT2	miR-374	32.223	0.03
AT2	miR-142-3p	21.2531	0.03
AT2	miR-523	25.8713	0.03
AT2	miR-374-5p	30.9722	0.03
AT2	miR-376c	33.3125	0.03
AT2	miR-27a	29.7889	0.03
AT2	miR-520d-5p	Undetermined	0.03
AT2	miR-122	31.1692	0.03
AT2	miR-485-3p	34.3599	0.03
AT2	miR-21	29.4807	0.03
AT2	miR-218	33.8649	0.03
AT2	U6	32.3544	0.03
PD2	miR-374	31.6626	0.03
PD2	miR-142-3p	21.0286	0.03
PD2	miR-523	25.1778	0.03
PD2	miR-374-5p	30.7865	0.03
PD2	miR-376c	34.8795	0.03
PD2	miR-27a	29.5264	0.03
PD2	miR-520d-5p	38.6362	0.03
PD2	miR-122	26.9746	0.03
PD2	miR-485-3p	35.3911	0.03
PD2	miR-21	28.6015	0.03
PD2	miR-218	34.8733	0.03
PD2	U6	31.3867	0.03
SW2	miR-374	31.9644	0.03
SW2	miR-142-3p	21.2932	0.03
SW2	miR-523	24.8555	0.03
SW2	miR-374-5p	31.2078	0.03
SW2	miR-376c	33.7353	0.03
SW2	miR-27a	30.3213	0.03
SW2	miR-520d-5p	Undetermined	0.03
SW2	miR-122	28.9068	0.03
SW2	miR-485-3p	36.1878	0.03
SW2	miR-21	28.7845	0.03
SW2	miR-218	36.7566	0.03
SW2	U6	31.6779	0.03
JO2	miR-374	31.2938	0.03
JO2	miR-142-3p	21.1374	0.03
JO2	miR-523	24.7358	0.03
JO2	miR-374-5p	30.1656	0.03
JO2	miR-376c	34.5775	0.03
JO2	miR-27a	29.1929	0.03
JO2	miR-520d-5p	Undetermined	0.03
JO2	miR-122	27.4802	0.03
JO2	miR-485-3p	38.1246	0.03
JO2	miR-21	28.9219	0.03
JO2	miR-218	38.1915	0.03
JO2	U6	30.9787	0.03
TP2	miR-374	33.57	0.03
TP2	miR-142-3p	21.645	0.03
TP2	miR-523	25.5147	0.03
TP2	miR-374-5p	31.5213	0.03
TP2	miR-376c	34.5462	0.03
TP2	miR-27a	30.7511	0.03
TP2	miR-520d-5p	39.3826	0.03
TP2	miR-122	28.93	0.03
TP2	miR-485-3p	35.4236	0.03
TP2	miR-21	30.5954	0.03
TP2	miR-218	39.7242	0.03
TP2	U6	31.6047	0.03
RP2	miR-374	30.48	0.03
RP2	miR-142-3p	21.1414	0.03
RP2	miR-523	24.836	0.03
RP2	miR-374-5p	29.6063	0.03
RP2	miR-376c	34.7578	0.03
RP2	miR-27a	29.6418	0.03
RP2	miR-520d-5p	37.4808	0.03
RP2	miR-122	28.7853	0.03
RP2	miR-485-3p	36.3116	0.03
RP2	miR-21	27.8176	0.03
RP2	miR-218	35.3763	0.03
RP2	U6	31.4548	0.03
SG2	miR-374	32.414	0.03
SG2	miR-142-3p	21.3119	0.03
SG2	miR-523	25.101	0.03
SG2	miR-374-5p	31.2218	0.03
SG2	miR-376c	33.2114	0.03
SG2	miR-27a	29.866	0.03
SG2	miR-520d-5p	Undetermined	0.03
SG2	miR-122	28.4716	0.03
SG2	miR-485-3p	33.7175	0.03
SG2	miR-21	28.4419	0.03
SG2	miR-218	37.0773	0.03
SG2	U6	32.6852	0.03
