# Supplementary material for: Assay Reproducibility in Clinical Studies of Plasma miRNA
Source: PLoS One. 2015 Apr 8;10(4):e0121948. doi: 10.1371/journal.pone.0121948 (PMC4390277; doi:10.1371/journal.pone.0121948)
Supplement: S3 Table — (XLS) [file pone.0121948.s003.xls]

## Sheet: All Patient Data
				CT Values
Patient Code	Group	Operator	Duplicate	miR-374 CT Value	miR-142-3p CT Value	miR-523 CT Value	miR-374-5p CT Value	miR-376c CT Value	miR-27a CT Value	miR-520d-5p CT Value	miR-122 CT Value	miR-485-3p CT Value	miR-21 CT Value	miR-218 CT Value	U6 CT Value
S35	Colon Adenoma > 0.75 cm	1	1A	25.579	28.1316	22.4098	29.7521	Undetermined	30.1218	Undetermined	26.5782	29.3457	27.2549	Undetermined	31.6307
			1B	25.7269	28.1787	22.3277	29.6196	Undetermined	30.357	Undetermined	26.6946	28.8096	26.5706	Undetermined	31.3686
		2	2A	25.2916	27.5519	20.6673	28.6734	31.1795	28.9857	36.4063	25.9639	28.3992	25.7145	Undetermined	30.2611
			2B	24.778	27.8167	20.6216	28.6764	31.657	29.0118	Undetermined	26.0154	28.5277	26.568	Undetermined	30.5575
AW	Colon Adenoma > 0.75 cm	1	1A	25.3916	28.1413	22.4565	31.3301	31.3787	30.2653	Undetermined	Undetermined	29.2933	27.9929	31.2404	30.605
			1B	25.5517	28.1722	22.4467	31.6371	31.7195	29.9022	Undetermined	Undetermined	29.3342	28.284	31.4026	30.5857
		2	2A	24.4492	26.8836	20.6197	29.7194	35.9231	31.3436	Undetermined	Undetermined	28.2414	27.0221	Undetermined	29.9905
			2B	25.3862	26.7726	20.4374	29.4331	Undetermined	34.6275	Undetermined	Undetermined	28.4116	27.5842	Undetermined	29.9824
S7	Colon Adenoma > 0.75 cm	1	1A	25.3397	26.9968	21.9048	25.9028	32.3434	25.9948	Undetermined	28.6766	27.5624	25.2023	36.2608	27.1754
			1B	25.311	26.9574	21.9126	26.142	31.8232	26.3399	Undetermined	28.5506	27.8378	25.184	Undetermined	27.2732
		2	2A	20.6445	25.767	21.1933	25.7102	28.6499	25.4024	35.0476	26.8732	26.4795	24.7995	Undetermined	27.7017
			2B	20.3395	25.669	20.3217	25.6962	28.9709	25.6362	34.9801	27.2181	26.519	24.5358	Undetermined	27.6081
CA37	Colon Adenoma > 0.75 cm	1	1A	23.4966	23.3081	19.4264	24.412	29.3412	27.3958	31.6361	35.141	25.5812	26.187	Undetermined	26.0043
			1B	23.483	23.3753	19.6178	24.4453	29.5354	27.2435	31.3877	Undetermined	25.9339	22.8978	36.4764	26.118
		2	2A	22.2213	21.9777	18.6789	24.5628	31.5085	26.4602	36.5361	30.7757	25.2044	25.502	Undetermined	24.1949
			2B	21.2379	22.5214	18.5798	24.7228	31.1308	26.5817	Undetermined	29.8062	25.2954	24.4215	Undetermined	24.3885
S5	Colon Adenoma > 0.75 cm	1	1A	24.2967	26.442	19.3255	25.5966	30.7323	25.3888	Undetermined	28.4912	27.4764	25.7794	Undetermined	22.6462
			1B	24.351	26.2838	19.2806	25.6964	30.7906	25.3672	Undetermined	28.6275	27.5045	25.718	Undetermined	22.7208
		2	2A	26.6998	25.4811	18.341	25.8497	29.7163	25.6362	Undetermined	30.7982	26.7449	25.6504	Undetermined	23.5454
			2B	26.2268	25.5089	18.0793	25.8843	29.3419	25.7315	Undetermined	30.6732	26.6231	25.7541	Undetermined	23.5366
S45	Colon Adenoma > 0.75 cm	1	1A	22.6088	21.624	19.9404	22.142	29.3937	24.2741	35.3892	Undetermined	24.6393	24.409	Undetermined	20.614
			1B	22.8015	21.6238	20.5191	21.9442	29.2509	24.2944	33.1998	36.1765	24.7367	24.3459	Undetermined	20.7879
		2	2A	23.7534	22.2109	18.0316	22.6634	31.7482	24.7974	Undetermined	31.9281	23.7786	24.4762	Undetermined	23.5028
			2B	23.4558	22.2155	17.8298	22.739	31.5189	24.7971	Undetermined	32.6935	23.8592	24.5316	Undetermined	23.5534
S22	Colon Adenoma > 0.75 cm	1	1A	24.9529	33.6837	22.1274	28.9884	37.411	30.8371	34.9323	Undetermined	34.921	25.6911	37.5541	29.2503
			1B	24.9323	34.3838	22.0134	29.1408	Undetermined	31.2903	36.7373	Undetermined	38.0453	25.4126	35.6348	29.2472
		2	2A	27.8978	31.9305	20.3729	34.9328	35.5644	Undetermined	33.0896	Undetermined	32.4673	31.3796	Undetermined	29.4397
			2B	27.7464	32.2394	20.2235	39.0971	Undetermined	Undetermined	33.3908	36.5168	32.9904	31.2058	36.2378	29.2826
S12	Colon Adenoma > 0.75 cm	1	1A	24.5701	30.4323	22.9476	30.9627	Undetermined	31.1807	33.2657	27.9172	31.8033	25.2585	Undetermined	30.2501
			1B	24.7663	30.4663	22.8981	30.7376	Undetermined	32.2795	33.2227	27.8045	31.1908	24.8804	36.7915	30.4439
		2	2A	26.6386	29.3077	19.2993	32.7357	31.0611	30.4485	Undetermined	25.7748	29.7971	27.3059	30.8154	28.7703
			2B	27.6304	28.313	19.4664	33.2258	31.5186	30.5482	Undetermined	25.8409	29.9832	27.2836	30.7225	28.8633
PT	Colon Adenoma > 0.75 cm	1	1A	23.8841	31.3395	23.4014	32.5366	Undetermined	30.4132	Undetermined	30.0205	34.2526	26.8812	35.4686	29.1963
			1B	23.9376	30.9325	22.8055	32.1046	Undetermined	29.8197	36.6258	30.2441	34.1169	27.175	Undetermined	28.6701
		2	2A	28.1275	32.3892	22.2795	Undetermined	Undetermined	Undetermined	Undetermined	Undetermined	35.4352	31.4604	Undetermined	31.8081
			2B	27.9128	31.8462	22.2282	Undetermined	Undetermined	Undetermined	35.1725	Undetermined	38.5858	31.6103	Undetermined	31.7831
S25	Colon Adenoma > 0.75 cm	1	1A	24.7426	28.3542	21.3072	27.4403	Undetermined	27.027	38.4523	25.9656	29.7363	25.7675	Undetermined	27.1036
			1B	24.9415	28.1708	21.2942	27.5348	Undetermined	27.319	33.9133	25.7174	30.0012	26.8181	35.3425	26.9317
		2	2A	26.1745	27.1874	20.3311	27.6297	Undetermined	27.2905	35.2989	25.4226	29.0036	26.8445	37.5414	26.5765
			2B	26.2969	26.8279	19.9513	27.9255	Undetermined	27.4222	35.482	25.431	28.7788	26.5664	36.3955	26.4903
CA252	Colon Adenoma > 0.75 cm	1	1A	24.7365	28.8759	23.0392	29.0726	Undetermined	30.7083	Undetermined	29.8437	30.9451	27.314	Undetermined	29.9978
			1B	24.6569	28.7687	23.147	28.9202	38.1725	30.9306	35.5053	29.8281	31.0549	25.7358	Undetermined	30.5021
		2	2A	26.946	28.4574	21.2265	29.758	37.2234	30.657	37.8049	31.2153	30.3574	27.848	Undetermined	29.8154
			2B	26.9162	28.2244	21.2073	29.8786	Undetermined	31.3117	37.0201	Undetermined	30.2275	27.7436	Undetermined	29.7322
S2	Colon Adenoma > 0.75 cm	1	1A	24.4703	30.8372	19.2659	33.4268	Undetermined	30.922	37.3757	29.7957	31.3166	22.5761	Undetermined	29.5246
			1B	24.7372	30.6166	19.3366	32.7124	Undetermined	31.2368	Undetermined	30.069	30.9461	22.5503	Undetermined	29.5133
		2	2A	26.5492	31.8009	18.6568	30.6061	36.6789	29.9704	Undetermined	Undetermined	28.6895	25.8833	Undetermined	29.7916
			2B	26.6915	32.2323	18.5606	30.5603	Undetermined	30.3755	Undetermined	34.3441	28.1893	25.8906	Undetermined	29.9071
S10	Colon Adenoma > 0.75 cm	1	1A	25.5495	27.4609	23.8809	28.5688	32.221	29.4602	Undetermined	28.9469	29.6787	25.3795	Undetermined	26.8042
			1B	25.4716	27.6477	23.6834	29.1481	31.8114	30.1935	Undetermined	29.109	29.5645	25.4741	Undetermined	26.7733
		2	2A	26.7012	25.926	23.3522	30.2841	34.2053	29.503	Undetermined	28.1561	27.6688	27.4446	Undetermined	26.8038
			2B	26.7087	25.9209	20.9897	30.4867	34.1147	29.0076	Undetermined	27.7257	27.4716	27.6112	Undetermined	26.6272
S4	Colon Adenoma > 0.75 cm	1	1A	24.9399	28.7394	23.4758	28.9736	34.3279	29.9094	Undetermined	34.4219	30.5025	25.0391	Undetermined	28.605
			1B	22.9538	28.8044	23.3534	29.3567	35.4477	29.6781	39.7832	Undetermined	30.7422	24.8707	Undetermined	28.7877
		2	2A	26.9579	28.3067	21.3616	29.9311	30.4458	28.3242	Undetermined	31.7548	29.3025	27.642	Undetermined	28.8388
			2B	27.2045	28.2809	21.1857	30.3554	30.8484	28.001	Undetermined	Undetermined	29.4009	27.8088	Undetermined	28.7118
S43	Colon Adenoma > 0.75 cm	1	1A	24.6035	26.5504	19.9297	26.2231	28.1538	25.482	39.8134	29.3963	26.2915	24.7485	34.9953	22.8646
			1B	24.634	26.5793	21.7558	25.9715	28.1303	25.4805	Undetermined	29.455	26.2509	24.685	34.6963	22.8935
		2	2A	27.4287	26.316	17.5809	27.6308	29.38	25.2793	Undetermined	Undetermined	26.0057	25.9649	36.235	24.8093
			2B	27.233	26.4093	17.4531	27.8489	29.6862	25.0139	Undetermined	34.1177	26.0184	25.9638	Undetermined	24.625
CA223	Colon Adenoma > 0.75 cm	1	1A	24.3354	28.6259	19.1706	32.3169	33.634	27.5568	Undetermined	29.2827	28.6126	26.875	31.397	29.4207
			1B	24.6888	28.6806	19.4389	32.3591	32.0859	27.8165	Undetermined	28.8927	28.4739	26.9329	31.8581	30.0173
		2	2A	24.4343	27.418	20.7948	31.6409	Undetermined	28.6808	Undetermined	27.7651	27.127	26.0106	37.3017	30.0715
			2B	24.6023	27.4771	18.6441	32.5533	35.6133	28.6331	Undetermined	28.4162	27.0976	25.6475	36.4099	29.9047
C574	Comparison	1	1A	26.7145	29.1674	19.3508	30.4544	32.0539	30.4424	Undetermined	26.453	29.9144	26.0699	Undetermined	28.947
			1B	26.7273	29.4625	19.2993	31.2934	31.719	31.4711	36.6083	26.7166	29.9668	26.1834	Undetermined	29.1725
		2	2A	27.3575	29.3737	20.1564	35.2027	Undetermined	30.9796	35.3815	26.2843	30.0022	29.6759	Undetermined	29.3
			2B	27.3167	29.1548	19.1904	Undetermined	Undetermined	32.9582	Undetermined	26.4171	30.2133	29.7785	Undetermined	29.3229
RC120	Comparison	1	1A	27.9677	29.0112	19.1252	Undetermined	Undetermined	30.6569	Undetermined	Undetermined	29.3143	27.4767	Undetermined	30.7754
			1B	28.2321	29.2237	19.0053	Undetermined	Undetermined	30.6379	Undetermined	Undetermined	29.4216	27.1789	38.2013	30.3738
		2	2A	27.7172	31.5433	20.397	Undetermined	Undetermined	32.147	Undetermined	Undetermined	34.4238	30.4738	Undetermined	29.9046
			2B	27.4489	33.2453	20.3326	35.6266	Undetermined	32.5837	35.5578	Undetermined	33.7866	30.3248	Undetermined	30.2108
BM	Comparison	1	1A	28.0018	27.6587	20.4308	28.7817	31.3176	29.1517	Undetermined	27.8245	29.1747	24.6502	Undetermined	28.4156
			1B	28.132	27.7985	20.5202	28.8339	31.1729	29.3931	Undetermined	27.9962	29.3363	24.6736	36.3011	28.2541
		2	2A	28.9619	Undetermined	27.3521	Undetermined	Undetermined	Undetermined	Undetermined	Undetermined	35.3939	31.1509	Undetermined	30.5201
			2B	29.1253	34.5981	22.4718	35.5174	Undetermined	37.3452	Undetermined	Undetermined	35.5464	32.5452	Undetermined	30.5539
C622	Comparison	1	1A	23.1492	22.5393	20.5533	23.5301	29.6306	24.4331	Undetermined	28.9208	25.1364	22.2715	Undetermined	21.5324
			1B	23.3418	22.5855	21.117	23.5464	29.269	24.6715	Undetermined	28.885	25.0643	22.143	Undetermined	21.6255
		2	2A	28.2384	30.104	22.2388	28.5476	32.0389	Undetermined	35.8661	Undetermined	32.4327	30.5625	36.7557	27.8021
			2B	28.4954	29.7111	22.2	28.654	32.1284	Undetermined	35.962	Undetermined	32.5172	30.2597	Undetermined	27.7393
C573	Comparison	1	1A	28.8559	30.6755	18.2255	Undetermined	35.7991	Undetermined	Undetermined	35.3896	27.8799	30.4907	Undetermined	28.7565
			1B	28.5324	30.5869	17.9938	Undetermined	Undetermined	Undetermined	Undetermined	Undetermined	27.7014	30.3043	Undetermined	28.4929
		2	2A	25.7816	33.0244	19.6756	36.3761	Undetermined	Undetermined	Undetermined	Undetermined	28.5198	28.7057	38.5558	28.7051
			2B	24.3843	33.9697	19.539	35.9724	Undetermined	Undetermined	Undetermined	Undetermined	29.0494	29.4277	Undetermined	28.6803
C602	Comparison	1	1A	28.1361	30.7404	18.7395	38.8175	Undetermined	30.0968	34.2469	Undetermined	28.5727	29.0488	35.7462	28.6197
			1B	28.636	30.7701	18.6343	Undetermined	36.85	30.3493	35.7757	Undetermined	29.0029	28.6104	37.4445	28.6017
		2	2A	27.1099	32.2992	18.5672	36.8856	Undetermined	30.3873	35.1728	29.7821	26.5756	28.614	39.5543	28.3032
			2B	27.0335	34.6169	18.5891	34.349	Undetermined	31.1353	Undetermined	30.1463	26.6617	28.4361	39.3299	28.7383
C576	Comparison	1	1A	27.5021	28.3243	18.0461	30.5367	Undetermined	28.8162	37.5916	29.6051	30.0508	28.0075	Undetermined	29.3366
			1B	27.6364	28.3107	17.8902	31.2565	Undetermined	28.6798	Undetermined	29.368	30.0161	28.131	36.4002	29.1818
		2	2A	27.0695	29.5289	18.3162	Undetermined	Undetermined	29.3244	Undetermined	28.9891	30.4469	28.4543	Undetermined	28.8344
			2B	28.329	29.1387	18.1794	Undetermined	Undetermined	29.0026	Undetermined	28.7063	30.5287	28.3217	Undetermined	28.9245
ND	Comparison	1	1A	27.4023	30.8491	18.4011	29.2494	Undetermined	29.8884	Undetermined	30.277	32.1916	28.4338	Undetermined	28.392
			1B	27.6061	30.7465	18.4655	29.3585	Undetermined	29.6296	35.9913	30.1202	31.8871	28.2128	Undetermined	28.417
		2	2A	27.3927	34.2552	22.2338	Undetermined	Undetermined	Undetermined	35.1907	Undetermined	38.6795	32.4994	Undetermined	31.1522
			2B	26.4839	33.3938	22.2525	Undetermined	Undetermined	33.5413	Undetermined	Undetermined	39.9354	32.3505	Undetermined	31.2079
RK	Comparison	1	1A	26.2306	24.7151	18.7982	26.1271	29.8695	23.7911	Undetermined	28.5222	26.4741	25.2144	Undetermined	23.8397
			1B	26.3141	24.7825	18.6339	26.3096	29.4287	24.2549	Undetermined	29.1779	26.4421	25.1962	35.6248	23.7233
		2	2A	25.7171	25.6493	19.0796	26.4788	28.9831	24.6877	Undetermined	29.7383	26.5256	26.1337	36.5177	24.2876
			2B	25.2579	25.3377	18.9545	26.7076	29.0072	24.706	Undetermined	28.7854	26.7044	25.9716	35.3296	24.2197
C526	Comparison	1	1A	25.225	28.8873	18.2325	32.9492	33.7389	29.7676	35.8048	27.5084	28.3969	25.455	37.6507	27.4663
			1B	25.4001	28.9468	18.2409	33.75	33.3179	29.773	34.3769	27.9264	28.6029	25.4933	37.4695	27.5174
		2	2A	27.581	30.9935	18.7955	Undetermined	37.2959	Undetermined	31.5452	27.5592	28.454	29.2546	Undetermined	27.728
			2B	27.7558	30.9875	18.7192	33.0916	Undetermined	Undetermined	32.0159	27.5164	28.4992	32.7615	38.0021	27.7391
KS	Comparison	1	1A	24.2174	28.9789	17.9706	28.2379	Undetermined	28.1908	Undetermined	29.76	26.4512	24.3337	Undetermined	28.1957
			1B	23.441	29.151	18.0592	28.4747	Undetermined	27.9683	Undetermined	30.0223	26.3922	24.286	36.381	28.1625
		2	2A	28.0147	29.3644	18.8179	29.5368	Undetermined	29.7255	Undetermined	Undetermined	27.5819	29.8129	36.3539	28.7039
			2B	28.3859	29.5829	18.773	30.288	Undetermined	29.7747	Undetermined	36.2514	27.4936	29.5647	Undetermined	28.6718
C607	Comparison	1	1A	23.5351	26.8232	21.0193	28.1939	Undetermined	27.5336	Undetermined	26.8178	27.749	21.9037	Undetermined	24.6241
			1B	23.8505	26.984	21.2212	28.4776	Undetermined	27.5349	Undetermined	26.8154	27.8938	21.7659	Undetermined	24.6574
		2	2A	25.5192	27.6279	21.7875	27.8122	30.2911	27.969	35.2701	27.2668	28.3966	27.6867	Undetermined	25.4151
			2B	26.9737	27.3269	21.7134	28.2516	29.8864	27.5891	35.5758	27.2287	28.3431	27.5801	Undetermined	25.259
C582	Comparison	1	1A	24.5534	28.3288	20.3495	28.8052	32.4296	27.6288	37.2925	25.1495	27.5179	22.9116	35.3908	24.3328
			1B	24.5921	28.5346	20.233	28.7154	31.8364	27.7253	36.0498	24.8856	27.4821	22.917	Undetermined	23.9623
		2	2A	27.3575	29.3737	20.1564	35.2027	Undetermined	30.9796	35.3815	26.2843	30.0022	29.6759	Undetermined	29.3
			2B	27.3167	29.1548	19.1904	Undetermined	Undetermined	32.9582	Undetermined	26.4171	30.2133	29.7785	Undetermined	29.3229
C583	Comparison	1	1A	24.9792	27.6883	19.0316	29.2129	34.3072	27.7808	36.103	29.229	28.1067	23.7966	Undetermined	26.7334
			1B	25.3238	27.4571	18.7738	29.6878	33.1094	27.5917	Undetermined	28.9892	28.13	23.7838	Undetermined	26.9781
		2	2A	27.7172	31.5433	20.397	Undetermined	Undetermined	32.147	Undetermined	Undetermined	34.4238	30.4738	Undetermined	29.9046
			2B	27.4489	33.2453	20.3326	35.6266	Undetermined	32.5837	35.5578	Undetermined	33.7866	30.3248	Undetermined	30.2108
C98	Comparison	1	1A	26.7808	30.1882	17.2671	33.04	Undetermined	28.6565	Undetermined	Undetermined	24.0345	27.4734	Undetermined	27.1568
			1B	26.7835	30.4304	17.1812	35.4493	Undetermined	28.7955	Undetermined	Undetermined	23.9925	27.6601	35.2948	27.0112
		2	2A	28.9619	Undetermined	27.3521	Undetermined	Undetermined	Undetermined	Undetermined	Undetermined	35.3939	31.1509	Undetermined	30.5201
			2B	29.1253	34.5981	22.4718	35.5174	Undetermined	37.3452	Undetermined	Undetermined	35.5464	32.5452	Undetermined	30.5539
C617	Comparison	1	1A	26.3654	27.8064	20.7625	28.8582	31.8226	30.329	Undetermined	28.485	29.0265	20.4631	Undetermined	27.0803
			1B	26.5352	28.1562	21.5572	29.2734	32.4987	30.3229	Undetermined	28.571	29.0651	20.2624	36.3309	27.3669
		2	2A	28.2384	30.104	22.2388	28.5476	32.0389	Undetermined	35.8661	Undetermined	32.4327	30.5625	36.7557	27.8021
			2B	28.4954	29.7111	22.2	28.654	32.1284	Undetermined	35.962	Undetermined	32.5172	30.2597	Undetermined	27.7393
