# Supplementary material for: Assay Reproducibility in Clinical Studies of Plasma miRNA
Source: PLoS One. 2015 Apr 8;10(4):e0121948. doi: 10.1371/journal.pone.0121948 (PMC4390277; doi:10.1371/journal.pone.0121948)
Supplement: S4 Table — (XLS) [file pone.0121948.s004.xls]

## Sheet: All Patient Data
Inter-Operator Variation Study						CT Values
Patient Code	Group	Gender	Race	Age	Operator	miR-374	miR-142-3p	miR-523	miR-374-5p	miR-376c	miR-27a	miR-520d-5p	miR-122	miR-485-3p	miR-21	miR-218	U6
S4	Colorectal Adenoma > 0.6 cm				1	30.9696	25.5387	33.8175	30.6313	29.9405	26.2041	34.5956	33.9732	31.8393	24.7135	34.7189	29.6938
						0.370918	0.343981	0.403726	0.40625	0.228788	0.500826	0.0366506	0.377768	0.280913	0.325205	0.722925	0.20029
					2	30.856	25.7916	34.9718	30.7672	29.9731	26.3586	34.8462	34.1596	32.9225	25.2288	35.7549	29.4313
						0.370918	0.343981	0.403726	0.40625	0.228788	0.500826	0.0366506	0.377768	0.280913	0.325205	0.722925	0.20029
S5	Colorectal Adenoma > 0.6 cm				1	32.3545	25.3058	33.6148	30.99	30.9802	26.1314	35.342	31.983	29.5479	25.4047	28.8479	28.8685
						0.425825	0.299956	0.284049	0.148671	0.18698	0.410055	0.0225702	0.177949	0.191065	0.233382	0.163968	0.0713562
					2	32.0609	25.9437	31.9494	29.5765	30.2116	26.5662	36.4271	34.5923	31.0929	24.3907	28.8229	26.9362
						0.405899	0.30183	0.309289	0.127533	0.16993	0.41495	0.0252362	0.233854	0.240585	0.221978	0.159563	0.023761
S7	Colorectal Adenoma > 0.6 cm				1	29.9633	23.4458	32.9952	26.5305	28.9702	24.2323	36.8538	32.2381	29.9569	23.9865	28.9722	31.3256
						0.425825	0.299956	0.284049	0.148671	0.18698	0.410055	0.0225702	0.177949	0.191065	0.233382	0.163968	0.0713562
					2	30.2924	24.1985	31.6106	27.3386	28.581	24.4123	36.3634	32.7965	31.0538	23.7401	29.6131	31.1157
						0.425825	0.299956	0.284049	0.148671	0.18698	0.410055	0.0225702	0.177949	0.191065	0.233382	0.163968	0.0713562
S10	Colorectal Adenoma > 0.6 cm				1	33.2677	26.9753	32.6414	30.8518	32.6272	27.1515	35.334	29.8987	29.9764	27.0047	28.9751	29.116
						0.425825	0.299956	0.284049	0.148671	0.18698	0.410055	0.0225702	0.177949	0.191065	0.233382	0.163968	0.0713562
					2	34.3846	27.8894	31.8457	30.5454	32.17	27.8908	37.1909	30.2226	31.2324	26.525	30.1196	29.1969
						0.425825	0.299956	0.284049	0.148671	0.18698	0.410055	0.0225702	0.177949	0.191065	0.233382	0.163968	0.0713562
S22	Colorectal Adenoma > 0.6 cm				1	31.1621	24.4236	32.7099	28.405	30.9724	26.9611	35.9115	30.728	29.9173	26.7562	28.7587	32.0035
						0.425825	0.299956	0.284049	0.148671	0.18698	0.410055	0.0225702	0.177949	0.191065	0.233382	0.163968	0.0713562
					2	31.9895	25.4053	32.3833	29.0813	30.588	27.7597	36.0598	31.2736	31.1487	26.2254	30.4541	32.2791
						0.425825	0.299956	0.284049	0.148671	0.18698	0.410055	0.0225702	0.177949	0.191065	0.233382	0.163968	0.0713562
S23	Colorectal Adenoma > 0.6 cm				1	33.4115	27.6003	31.9917	30.6417	34.0289	28.9666	34.3084	31.7758	30.9646	26.695	29.824	32.1843
						0.405899	0.30183	0.309289	0.127533	0.16993	0.41495	0.0252362	0.233854	0.240585	0.221978	0.159563	0.023761
					2	33.5264	26.971	33.247	31.1248	34.7413	27.9619	35.9124	31.8182	30.5621	26.988	29.164	31.975
						0.425825	0.299956	0.284049	0.148671	0.18698	0.410055	0.0225702	0.177949	0.191065	0.233382	0.163968	0.0713562
S25	Colorectal Adenoma > 0.6 cm				1	34.291	26.8346	32.7542	30.983	34.9161	27.6147	35.8969	30.0115	30.9502	26.8887	28.9211	28.4595
						0.405899	0.30183	0.309289	0.127533	0.16993	0.41495	0.0252362	0.233854	0.240585	0.221978	0.159563	0.023761
					2	33.9606	27.4387	31.9558	30.6291	33.984	28.2406	36.5205	30.3115	31.6648	26.7351	29.956	28.6856
						0.405899	0.30183	0.309289	0.127533	0.16993	0.41495	0.0252362	0.233854	0.240585	0.221978	0.159563	0.023761
S35	Colorectal Adenoma > 0.6 cm				1	33.4317	26.9237	34.9869	29.9103	34.0016	28.0271	36.9575	31.9849	30.4364	26.7181	28.668	31.4025
						0.370918	0.343981	0.403726	0.40625	0.228788	0.500826	0.0366506	0.377768	0.280913	0.325205	0.722925	0.20029
					2	33.893	27.7239	31.6103	30.5271	33.538	29.3014	36.2447	32.7479	31.5898	26.2411	29.9851	31.8462
						0.370918	0.343981	0.403726	0.40625	0.228788	0.500826	0.0366506	0.377768	0.280913	0.325205	0.722925	0.20029
S36	Colorectal Adenoma > 0.6 cm				1	33.8752	28.5189	32.9869	32.3801	32.6402	29.3193	33.6702	29.4254	31.9865	25.6369	34.5926	33.4163
						0.405899	0.30183	0.309289	0.127533	0.16993	0.41495	0.0252362	0.233854	0.240585	0.221978	0.159563	0.023761
					2	33.7912	28.9722	34.5988	32.9263	32.8414	29.8136	34.2724	29.8152	33.2658	26.3747	35.8617	33.5979
						0.405899	0.30183	0.309289	0.127533	0.16993	0.41495	0.0252362	0.233854	0.240585	0.221978	0.159563	0.023761
S11	Colorectal Adenoma > 0.6 cm				1	32.4385	26.8769	31.3739	29.4679	33.9314	27.7191	35.9758	29.9969	29.9862	27.4901	28.5391	30.9781
						0.405899	0.30183	0.309289	0.127533	0.16993	0.41495	0.0252362	0.233854	0.240585	0.221978	0.159563	0.023761
					2	32.9305	27.8473	32.239	30.571	34.0365	29.0495	35.9759	30.3093	31.192	27.5842	29.9	31.8057
						0.405899	0.30183	0.309289	0.127533	0.16993	0.41495	0.0252362	0.233854	0.240585	0.221978	0.159563	0.023761
S12	Colorectal Adenoma > 0.6 cm				1	29.3586	23.1363	32.98	26.8704	29.2224	24.1445	35.472	31.4535	29.9759	23.9883	29.5425	29.1219
						0.386904	0.337067	0.387685	0.204877	0.187279	0.417963	0.0245595	0.20787	0.250631	0.25114	0.177277	0.0797569
					2	29.0673	23.5016	32.2909	27.3145	28.508	24.2915	34.7823	32.3254	30.6905	23.438	29.7412	28.1572
						0.386904	0.337067	0.387685	0.204877	0.187279	0.417963	0.0245595	0.20787	0.250631	0.25114	0.177277	0.0797569
S17	Colorectal Adenoma > 0.6 cm				1	30.8329	24.9692	33.4	30.2506	32.4985	25.9496	36.0809	30.3744	30.6991	25.5773	29.5426	25.9285
						0.386904	0.337067	0.387685	0.204877	0.187279	0.417963	0.0245595	0.20787	0.250631	0.25114	0.177277	0.0797569
					2	30.9638	25.4782	32.5041	29.365	31.7687	26.0951	35.9985	30.4939	31.8645	24.9234	29.9246	25.5549
						0.386904	0.337067	0.387685	0.204877	0.187279	0.417963	0.0245595	0.20787	0.250631	0.25114	0.177277	0.0797569
S49	Colorectal Adenoma > 0.6 cm				1	32.2803	26.5105	31.1857	30.9882	32.9935	27.4051	35.4682	31.9842	30.4458	27.7979	28.9722	32.987
						0.386904	0.337067	0.387685	0.204877	0.187279	0.417963	0.0245595	0.20787	0.250631	0.25114	0.177277	0.0797569
					2	32.72	27.4487	32.7042	31.0241	32.4985	28.0989	34.0662	32.2476	31.3529	26.8239	29.9729	32.7705
						0.386904	0.337067	0.387685	0.204877	0.187279	0.417963	0.0245595	0.20787	0.250631	0.25114	0.177277	0.0797569
S53	Colorectal Adenoma > 0.6 cm				1	29.1849	22.5149	31.9924	27.181	30.125	25.9181	34.1326	31.1463	29.836	25.5028	28.6762	27.6208
						0.386904	0.337067	0.387685	0.204877	0.187279	0.417963	0.0245595	0.20787	0.250631	0.25114	0.177277	0.0797569
					2	29.8032	23.5205	33.1294	28.1705	29.9889	26.3927	36.0592	31.8518	31.3501	24.9997	30.4323	28.0749
						0.386904	0.337067	0.387685	0.204877	0.187279	0.417963	0.0245595	0.20787	0.250631	0.25114	0.177277	0.0797569
S54	Colorectal Adenoma > 0.6 cm				1	32.4625	25.8929	31.801	30.4844	33.9134	27.8321	34.465	31.9691	29.8316	26.9842	28.7821	32.8689
						0.418367	0.307309	0.354281	0.187204	0.190287	0.484934	0.0261172	0.262489	0.223709	0.229114	0.190765	0.1202
					2	31.7792	26.3441	31.2018	30.483	33.1433	28.9109	35.4326	32.3758	31.0366	26.3907	29.8276	32.3263
						0.418367	0.307309	0.354281	0.187204	0.190287	0.484934	0.0261172	0.262489	0.223709	0.229114	0.190765	0.1202
CA37	Colorectal Adenoma > 0.6 cm				1	27.7449	21.5691	30.3058	26.7189	31.7735	26.9456	33.4037	33.9354	29.1405	24.2796	28.7477	30.1433
						0.418367	0.307309	0.354281	0.187204	0.190287	0.484934	0.0261172	0.262489	0.223709	0.229114	0.190765	0.1202
					2	27.4854	21.9545	30.9819	27.1611	31.3671	27.6051	33.1542	34.5943	30.2473	23.9292	29.8822	27.066
						0.418367	0.307309	0.354281	0.187204	0.190287	0.484934	0.0261172	0.262489	0.223709	0.229114	0.190765	0.1202
HR	Comparison				1	32.9668	26.9562	33.3232	32.6734	33.6913	29.3486	32.6606	27.3375	32.1333	28.8216	35.5011	34.9566
						0.365691	0.328359	0.0481762	0.425033	0.168141	0.483169	0.0218862	0.374368	0.235564	0.359955	0.387525	0.211822
					2	32.9169	27.3534	34.9065	32.977	33.3159	30.1153	33.7216	27.6991	33.839	29.2752	35.5109	35.7384
						0.365691	0.328359	0.0481762	0.425033	0.168141	0.483169	0.0218862	0.374368	0.235564	0.359955	0.387525	0.211822
JR	Comparison				1	31.7143	26.4764	32.805	31.9558	35.9621	29.2181	32.207	30.9571	32.2167	28.9827	35.0684	34.1607
						0.365691	0.328359	0.0481762	0.425033	0.168141	0.483169	0.0218862	0.374368	0.235564	0.359955	0.387525	0.211822
					2	31.7225	27.0211	37.0623	32.2498	35.9883	29.948	33.9992	31.5832	33.8362	29.8959	35.6451	34.9208
						0.365691	0.328359	0.0481762	0.425033	0.168141	0.483169	0.0218862	0.374368	0.235564	0.359955	0.387525	0.211822
RE	Comparison				1	31.7332	26.3722	32.7844	31.7948	33.5824	29.1049	32.0632	27.9453	32.1584	28.3385	35.0179	34.3281
						0.365691	0.328359	0.0481762	0.425033	0.168141	0.483169	0.0218862	0.374368	0.235564	0.359955	0.387525	0.211822
					2	31.7824	27.2922	35.9431	32.075	33.9437	30.0556	33.6955	28.5171	34.7217	29.3598	35.9964	34.9159
						0.365691	0.328359	0.0481762	0.425033	0.168141	0.483169	0.0218862	0.374368	0.235564	0.359955	0.387525	0.211822
VS	Comparison				1	31.787	26.3593	32.9864	31.9132	34.376	29.0406	32.0715	31.1198	31.8615	28.9521	33.9332	33.7302
						0.365691	0.328359	0.0481762	0.425033	0.168141	0.483169	0.0218862	0.374368	0.235564	0.359955	0.387525	0.211822
					2	32.4067	27.3493	34.2387	32.3374	34.7843	30.0791	32.8703	31.8484	33.9658	29.7985	35.0987	35.9522
						0.365691	0.328359	0.0481762	0.425033	0.168141	0.483169	0.0218862	0.374368	0.235564	0.359955	0.387525	0.211822
C617	Comparison				1	33.4556	26.9553	31.4118	31.0058	32.2943	27.9868	35.5014	30.9018	29.9684	27.312	29.2363	32.9694
						0.418367	0.307309	0.354281	0.187204	0.190287	0.484934	0.0261172	0.262489	0.223709	0.229114	0.190765	0.1202
					2	33.9659	27.6152	31.7581	31.2065	32.2201	28.8545	35.9805	31.2377	31.1649	26.8834	29.9787	33.2944
						0.418367	0.307309	0.354281	0.187204	0.190287	0.484934	0.0261172	0.262489	0.223709	0.229114	0.190765	0.1202
JL	Comparison				1	31.7978	26.0208	30.9887	29.4566	33.9968	27.4793	35.3179	29.5859	29.6413	27.3841	28.8087	32.4844
						0.418367	0.307309	0.354281	0.187204	0.190287	0.484934	0.0261172	0.262489	0.223709	0.229114	0.190765	0.1202
					2	32.3946	26.8154	32.026	30.2155	33.5848	28.3301	36.6081	29.9612	31.1902	27.064	30.6714	34.3105
						0.418367	0.307309	0.354281	0.187204	0.190287	0.484934	0.0261172	0.262489	0.223709	0.229114	0.190765	0.1202
SW	Comparison				1	33.3587	27.9706	31.7983	31.0068	34.6795	28.4977	35.3615	30.9769	30.2119	27.9931	29.0372	33.9823
						0.390345	0.348379	0.335736	0.16628	0.170203	0.549906	0.0233601	0.267065	0.222399	0.215428	0.183039	0.0917977
					2	33.0572	28.2898	31.7269	31.4063	34.1881	29.5546	Undetermined	31.2551	31.2477	27.9082	29.9916	33.4612
						0.390345	0.348379	0.335736	0.16628	0.170203	0.549906	0.0233601	0.267065	0.222399	0.215428	0.183039	0.0917977
KS1	Comparison				1	31.7921	25.9561	30.6428	29.1192	30.9248	27.7898	34.9353	31.2519	29.7344	26.6332	28.739	30.3087
						0.390345	0.348379	0.335736	0.16628	0.170203	0.549906	0.0233601	0.267065	0.222399	0.215428	0.183039	0.0917977
					2	31.9673	26.5712	32.5377	30.1048	31.0522	28.6992	36.6816	31.9788	30.9563	26.2847	29.8646	30.3653
						0.390345	0.348379	0.335736	0.16628	0.170203	0.549906	0.0233601	0.267065	0.222399	0.215428	0.183039	0.0917977
AH	Comparison				1	32.2808	26.6509	30.9986	29.7383	33.9847	27.9564	35.8018	29.6421	29.9671	27.3767	28.6568	32.317
						0.390345	0.348379	0.335736	0.16628	0.170203	0.549906	0.0233601	0.267065	0.222399	0.215428	0.183039	0.0917977
					2	32.6628	27.2168	31.9985	30.3601	34.1964	28.7287	35.7896	29.8847	31.3006	27.0398	30.7964	32.6871
						0.390345	0.348379	0.335736	0.16628	0.170203	0.549906	0.0233601	0.267065	0.222399	0.215428	0.183039	0.0917977
JB	Comparison				1	31.4513	27.2786	31.4819	30.0985	33.8061	28.4477	35.9549	29.1154	30.5325	26.638	29.1097	32.5815
						0.390345	0.348379	0.335736	0.16628	0.170203	0.549906	0.0233601	0.267065	0.222399	0.215428	0.183039	0.0917977
					2	31.8678	27.8878	32.7868	30.7086	33.5164	29.3174	37.0851	29.4977	31.9693	26.0216	30.5189	33.6422
						0.390345	0.348379	0.335736	0.16628	0.170203	0.549906	0.0233601	0.267065	0.222399	0.215428	0.183039	0.0917977
KS2	Comparison				1	34.4152	27.9637	31.9953	31.5914	34.772	28.6543	35.5387	29.6685	30.9691	28.8478	29.1381	34.1912
						0.416223	0.280854	0.323607	0.149622	0.17823	0.43958	0.0235275	0.28056	0.251211	0.237709	0.155285	0.0759091
					2	33.8698	28.2265	31.6932	31.302	34.6377	29.421	35.9858	30.0156	31.851	28.6916	29.5155	32.7752
						0.416223	0.280854	0.323607	0.149622	0.17823	0.43958	0.0235275	0.28056	0.251211	0.237709	0.155285	0.0759091
AG	Comparison				1	32.2918	26.8671	30.7937	29.5864	33.329	27.9521	35.3457	29.573	30.2713	26.9218	28.154	33.4457
						0.416223	0.280854	0.323607	0.149622	0.17823	0.43958	0.0235275	0.28056	0.251211	0.237709	0.155285	0.0759091
					2	32.2244	27.3474	31.5254	30.22	33.1267	28.9278	37.0127	29.9851	31.695	26.7325	29.3197	33.022
						0.416223	0.280854	0.323607	0.149622	0.17823	0.43958	0.0235275	0.28056	0.251211	0.237709	0.155285	0.0759091
AW	Comparison				1	33.2239	27.2379	31.8899	29.9888	34.5146	27.9745	35.0728	29.9739	30.2223	28.5336	27.9483	33.9784
						0.416223	0.280854	0.323607	0.149622	0.17823	0.43958	0.0235275	0.28056	0.251211	0.237709	0.155285	0.0759091
					2	33.1602	27.8333	31.3818	30.8942	34.3607	29.1821	35.7157	30.441	31.7633	28.5024	29.6767	30.9724
						0.416223	0.280854	0.323607	0.149622	0.17823	0.43958	0.0235275	0.28056	0.251211	0.237709	0.155285	0.0759091
ES2	Comparison				1	33.124	27.3864	30.5985	29.9922	35.1968	28.0189	35.0055	28.952	30.2733	27.9858	27.9918	32.8468
						0.416223	0.280854	0.323607	0.149622	0.17823	0.43958	0.0235275	0.28056	0.251211	0.237709	0.155285	0.0759091
					2	33.9636	28.315	31.8521	31.4314	35.9877	29.3118	37.2808	29.4465	31.9319	28.0713	29.9747	30.8405
						0.416223	0.280854	0.323607	0.149622	0.17823	0.43958	0.0235275	0.28056	0.251211	0.237709	0.155285	0.0759091
DD	Comparison				1	27.6165	21.6689	25.604	26.9001	30.2332	23.6842	35.6668	27.1177	27.0189	22.1803	25.7011	26.7316
						0.471897	0.308896	0.469053	0.228355	0.182099	0.588188	0.0328974	0.344647	0.325475	0.22408	0.214932	0.232554
					2	27.2336	21.9524	26.1075	26.9197	30.1186	24.2735	37.7923	27.2996	28.1132	22.6506	25.9747	26.2847
						0.471897	0.308896	0.469053	0.228355	0.182099	0.588188	0.0328974	0.344647	0.325475	0.22408	0.214932	0.232554
LR	Comparison				1	31.7678	26.9095	33.2981	31.6249	32.7348	28.6513	34.311	29.2384	31.9685	27.3707	34.8397	32.1164
						0.370918	0.343981	0.403726	0.40625	0.228788	0.500826	0.0366506	0.377768	0.280913	0.325205	0.722925	0.20029
					2	32.0786	27.5796	35.4292	32.6353	32.86	28.9457	36.9606	29.4943	32.9839	27.6477	35.8753	32.9649
						0.370918	0.343981	0.403726	0.40625	0.228788	0.500826	0.0366506	0.377768	0.280913	0.325205	0.722925	0.20029

## Sheet: Operator 1
		ΔCT
Group	Operator	miR-374	miR-142-3p	miR-523	miR-374-5p	miR-376c	miR-27a	miR-520d-5p	miR-122	miR-485-3p	miR-21	miR-218
Colorectal Adenoma > 0.6 cm	1	0.390011	-4.79341	1.60889	-0.0556011	0.0935841	-4.56562	7.49536	3.16792	1.65376	-5.28416	0.20249
Colorectal Adenoma > 0.6 cm	1	0.598728	-5.75114	-0.245903	-0.884073	0.412647	-5.08305	8.61762	0.948345	-0.953691	-6.73918	-1.86493
Colorectal Adenoma > 0.6 cm	1	-4.08445	-9.72295	-3.59568	-5.89448	-3.88289	-9.40889	7.79404	-0.946722	-2.94553	-10.3893	-4.1909
Colorectal Adenoma > 0.6 cm	1	1.34459	-4.24558	-1.76771	-0.929892	1.59643	-4.4864	8.25691	-0.641489	-0.934078	-6.35028	-2.06108
Colorectal Adenoma > 0.6 cm	1	-3.25339	-9.21484	-4.15986	-4.79226	-2.42016	-7.11356	6.44254	-2.48944	-3.5632	-8.94541	-4.77056
Colorectal Adenoma > 0.6 cm	1	-1.5896	-6.60646	-4.42317	-2.76961	0.422533	-5.58084	4.05584	-1.66304	-2.68127	-7.18015	-4.46844
Colorectal Adenoma > 0.6 cm	1	1.66298	-5.18467	-2.5853	-1.33711	2.91038	-4.88599	7.7747	-1.81075	-1.42764	-7.04225	-2.88456
Colorectal Adenoma > 0.6 cm	1	-0.416952	-5.53652	-2.97394	-2.45257	-0.926233	-5.23936	2.83706	-4.86543	-1.95671	-8.07591	-3.80725
Colorectal Adenoma > 0.6 cm	1	-2.26404	-8.13168	-3.6444	-5.06984	-0.890671	-7.40228	5.8052	-3.18436	-4.80774	-10.094	-6.11074
Colorectal Adenoma > 0.6 cm	1	-2.76213	-7.71822	-6.02008	-4.81277	-0.496096	-7.15914	5.25062	-4.38884	-4.79871	-9.1038	-5.83755
Colorectal Adenoma > 0.6 cm	1	-2.31775	-8.08882	-1.76173	-3.67377	-1.57848	-7.30814	8.31391	0.523224	-1.27125	-8.17907	-1.55124
Colorectal Adenoma > 0.6 cm	1	2.3384	-2.97114	1.83369	2.25709	4.87035	-2.20401	12.2663	2.85534	2.66928	-3.83314	1.65476
Colorectal Adenoma > 0.6 cm	1	-2.80025	-8.02559	-6.01577	-4.45072	-1.44676	-7.49599	4.91455	-2.5646	-4.20595	-9.06199	-5.52987
Colorectal Adenoma > 0.6 cm	1	-0.91165	-7.11187	-1.03387	-1.86488	0.967884	-3.99314	8.37275	1.79227	0.177649	-5.52597	-0.933596
Colorectal Adenoma > 0.6 cm	1	-2.13823	-7.85047	-5.12296	-3.87202	-0.0508003	-6.6352	4.36268	-2.17815	-3.90053	-8.63181	-5.23478
Colorectal Adenoma > 0.6 cm	1	-4.39899	-9.78862	-3.72859	-3.92369	0.581266	-5.01579	5.64122	1.6686	-1.99886	-8.01242	-2.92141
Comparison	1	-2.90008	-8.4609	0.465134	-3.32224	-0.941797	-6.65537	1.25697	-8.51246	-3.13983	-6.67356	-1.91143
Comparison	1	-3.42254	-8.09898	0.710268	-3.15732	2.09833	-6.00263	1.44238	-4.07886	-2.21561	-5.71542	-1.84281
Comparison	1	-3.4773	-8.29626	0.570578	-3.52617	-0.333838	-6.1911	1.20764	-7.15457	-2.42252	-6.52861	-1.97129
Comparison	1	-2.79849	-7.75223	1.40376	-2.75984	1.08054	-5.59442	1.83346	-3.40063	-2.14305	-5.21357	-1.89266
Comparison	1	-1.20063	-6.98061	-5.6016	-3.84428	-1.54007	-6.55984	5.24179	-3.1989	-3.8452	-8.45395	-4.98708
Comparison	1	-2.51297	-7.58353	-5.48258	-4.28362	0.191553	-6.72562	5.39811	-3.92718	-3.79893	-8.0012	-5.04989
Comparison	1	-2.56742	-7.61459	-6.40313	-4.94967	-0.647633	-7.63803	4.12547	-4.4987	-4.86808	-9.15673	-6.48622
Comparison	1	-0.870174	-6.1738	-4.00708	-2.67571	-0.505877	-5.09659	7.02047	-0.9207	-2.09113	-6.71044	-3.43986
Comparison	1	-2.13724	-7.35231	-5.57283	-4.22055	0.205446	-6.8099	6.14992	-4.21599	-3.69078	-8.03635	-5.29674
Comparison	1	-3.33962	-7.14536	-5.62106	-4.15155	-0.267769	-6.55328	5.98445	-5.06324	-3.52885	-8.79207	-5.22982
Comparison	1	-2.10037	-7.96517	-6.80986	-5.07668	-1.3519	-7.78278	3.80799	-6.32766	-5.10609	-9.30748	-6.5282
Comparison	1	-3.66858	-8.30497	-6.95263	-5.62734	-1.89077	-7.72017	4.18286	-5.74469	-5.0273	-10.0153	-6.90242
Comparison	1	-3.17073	-8.36778	-6.80479	-6.03637	-1.4168	-8.20482	3.38876	-5.96439	-5.6347	-9.3656	-7.55574
Comparison	1	-2.24196	-7.24262	-6.68797	-5.08593	0.0282745	-7.12662	4.36056	-5.87659	-4.46463	-8.77321	-6.50256
Comparison	1	0.884958	-5.06266	-1.12757	0.168537	3.50165	-3.04742	8.93522	0.38615	0.287327	-4.55129	-1.0305
Comparison	1	-1.343	-5.8177	-1.31334	-1.69138	0.417196	-4.69726	4.72027	-3.71708	-0.715263	-5.02521	-2.26314
	AVG	-1.7959	-7.15505	-3.21472	-3.27395	-0.0378272	-6.12448	5.5393	-2.68727	-2.60466	-7.58652	-3.725
	STD	1.74545	1.57384	2.821	1.9385	1.73538	1.55783	2.53716	2.95852	2.01509	1.74855	2.27766

## Sheet: Operator 2
		ΔCT
Group	Operator	miR-374	miR-142-3p	miR-523	miR-374-5p	miR-376c	miR-27a	miR-520d-5p	miR-122	miR-485-3p	miR-21	miR-218
Colorectal Adenoma > 0.6 cm	2	0.389992	-4.2159	2.96038	0.37499	0.390402	-4.24987	7.95008	3.8583	2.96223	-4.61926	1.26601
Colorectal Adenoma > 0.6 cm	2	0.882193	-4.65126	-0.513626	0.2694	0.427044	-4.45761	9.67327	4.25572	0.632778	-5.59287	-1.57106
Colorectal Adenoma > 0.6 cm	2	-3.60425	-8.91467	-3.20933	-4.64401	-3.9602	-9.17065	7.25889	0.391989	-1.49859	-8.77756	-3.52517
Colorectal Adenoma > 0.6 cm	2	2.35102	-3.46043	-1.20924	0.197941	1.47436	-3.76116	10.0384	-0.319864	0.507023	-4.45402	-1.29856
Colorectal Adenoma > 0.6 cm	2	-3.16503	-8.84704	-3.7664	-4.22179	-3.1816	-7.0697	5.789	-2.38589	-2.63262	-7.80186	-4.02788
Colorectal Adenoma > 0.6 cm	2	-2.93406	-8.78338	-5.35121	-4.786	-0.827995	-8.1423	4.08024	-3.98923	-5.34678	-10.7173	-6.31011
Colorectal Adenoma > 0.6 cm	2	1.17174	-4.69207	-2.15996	-0.519299	2.48649	-4.38646	8.13032	-1.52401	-0.405899	-5.51726	-2.27817
Colorectal Adenoma > 0.6 cm	2	-0.561287	-5.19986	-1.60414	-1.88303	-0.833479	-4.96064	3.29351	-4.55699	-0.861427	-7.4635	-2.91625
Colorectal Adenoma > 0.6 cm	2	-2.21821	-7.71505	-5.61944	-3.76482	-1.10529	-6.52183	4.58792	-2.41616	-3.66638	-9.07028	-5.47165
Colorectal Adenoma > 0.6 cm	2	-3.18811	-7.51908	-5.10191	-3.66424	-0.546875	-6.68663	4.31374	-4.74033	-4.00342	-8.03863	-5.46156
Colorectal Adenoma > 0.6 cm	2	-1.55404	-6.66547	-0.257532	-2.14973	-0.969435	-6.21502	8.48339	2.74826	0.728348	-6.24015	-0.602011
Colorectal Adenoma > 0.6 cm	2	2.9427	-2.12093	2.27295	2.45259	4.87876	-1.81864	12.3616	3.46135	4.42146	-2.57093	2.10497
Colorectal Adenoma > 0.6 cm	2	-2.50527	-7.47345	-4.74657	-3.15402	-1.54258	-6.92402	3.19661	-1.86939	-3.19283	-8.22539	-4.85659
Colorectal Adenoma > 0.6 cm	2	-0.684566	-6.61972	0.351562	-1.189	0.611795	-4.10143	9.80066	2.3717	1.36324	-4.87689	0.0924397
Colorectal Adenoma > 0.6 cm	2	-2.74544	-7.16625	-4.53699	-2.56668	0.107204	-5.40549	5.44599	-1.09397	-2.24663	-7.4902	-4.11815
Colorectal Adenoma > 0.6 cm	2	-1.68501	-6.48878	0.460882	-0.477444	3.55707	-1.52043	8.36971	6.15543	2.16809	-4.16828	1.10739
Comparison	2	-3.64803	-8.65553	1.15939	-3.68664	-2.06195	-6.64436	1.57889	-8.83117	-2.26403	-7.0029	-2.90134
Comparison	2	-4.09304	-8.25815	3.73787	-3.58628	1.48687	-6.03434	2.77217	-4.12831	-1.35053	-5.4519	-1.99471
Comparison	2	-4.02657	-8.12319	3.02785	-3.75748	-0.606722	-5.81403	2.2269	-7.21082	-0.488586	-6.07501	-1.43872
Comparison	2	-4.47718	-9.12424	0.258823	-4.58827	-0.95937	-6.95912	0.290668	-5.00034	-2.39286	-6.71926	-2.86196
Comparison	2	-1.20394	-6.8326	-4.88607	-2.86956	-1.66278	-6.36039	5.21052	-3.01401	-3.07706	-7.96568	-4.92601
Comparison	2	-3.90021	-8.80663	-5.75667	-4.6937	-1.45156	-7.87739	4.75594	-5.46034	-4.07965	-8.87042	-5.3574
Comparison	2	-2.51708	-7.07278	-5.35637	-3.22952	-0.308455	-6.35799		-3.62294	-3.49343	-7.64748	-5.29831
Comparison	2	-0.773829	-5.62078	-1.70672	-1.11971	-0.209967	-4.2168	8.73793	-0.0158234	-0.80348	-5.78407	-2.49513
Comparison	2	-2.34168	-7.28048	-4.4318	-3.30537	0.332512	-6.47967	5.49815	-4.36214	-2.7426	-7.5292	-3.90712
Comparison	2	-4.13701	-7.62568	-4.79463	-3.90584	-1.24728	-6.81857	5.91582	-5.70259	-3.10462	-9.27647	-5.15935
Comparison	2	-1.57466	-6.31145	-4.96763	-3.01939	0.21438	-5.80723	5.22301	-4.70987	-2.83862	-7.0524	-5.18834
Comparison	2	-3.45481	-7.49014	-5.37577	-3.984	-1.33848	-6.47158	6.11375	-4.95676	-3.25624	-8.6861	-5.46477
Comparison	2	-0.423817	-5.01249	-3.52914	-1.5094	1.67054	-4.21833	6.73948	-2.48516	-1.21921	-5.48932	-3.1986
Comparison	2	0.433445	-4.26321	-2.9388	-0.942434	3.15793	-3.89932	8.6452	-3.27197	-0.904665	-5.60668	-2.70704
Comparison	2	0.948906	-4.33231	-0.177191	0.634974	3.8339	-2.0112	11.5076	1.01488	1.82855	-3.63408	-0.309969
Comparison	2	-1.76077	-5.95089	-0.00816345	-1.33288	-0.301174	-5.25384	6.49983	-4.34014	-0.51586	-5.67067	-1.82987
	AVG	-1.68931	-6.60293	-2.11799	-2.3319	0.0473145	-5.51925	6.27384	-2.05471	-1.30545	-6.69019	-2.90328
	STD	1.99208	1.80565	2.91873	1.87392	1.97815	1.78911	2.90762	3.58314	2.2614	1.85096	2.22975
