# Supplementary material for: Assay Reproducibility in Clinical Studies of Plasma miRNA
Source: PLoS One. 2015 Apr 8;10(4):e0121948. doi: 10.1371/journal.pone.0121948 (PMC4390277; doi:10.1371/journal.pone.0121948)
Supplement: S5 Table — (XLSX) [file pone.0121948.s005.xlsx]

## Sheet: Sheet1
Dependent Variable	Source of Variability	Mean Effect Estimate	P Value
miR21	Case Indicator	-1.3805	0.0005
	Inter-Operator	2.8454	<0.0001
	Intra-Operator	-0.014	0.9712
RNU6	Case Indicator	-0.1434	0.7502
	Inter-Operator	0.8863	0.0509
	Intra-Operator	0.0122	0.9785
Difference	Case Indicator	1.2371	0.0026
	Inter-Operator	-1.9591	<0.0001
	Intra-Operator	0.0261	0.9483
